# Supplementary material for: Sulfonated Poly(ether ether ketone)–Zirconia Organic–Inorganic Hybrid Membranes with Enhanced Ion Selectivity and Hydrophilicity for Vanadium Redox Flow Batteries
Source: Polymers (Basel). 2025 Aug 23;17(17):2287. doi: 10.3390/polym17172287 (PMC12430635; doi:10.3390/polym17172287)
Supplement: Supplementary file 1 [file polymers-17-02287-s001.zip]

Archive with 1 entries (1 files):
- polymers-3801084-supplementary.pdf
